# Supplementary material for: Plastics: Environmental and Biotechnological Perspectives on Microbial Degradation
Source: Appl Environ Microbiol. 2019 Sep 17;85(19):e01095-19. doi: 10.1128/AEM.01095-19 (PMC6752018; doi:10.1128/AEM.01095-19)
Supplement: Supplemental file 1 [file AEM.01095-19-sd001.xlsx]

## Sheet: shortest sequence
IDENTITY RESULTS
Humicola_insolens_cutinase__4OYY_	1
Fusarium_oxysporum_cutinase__5AJH_	0.5154	1
Pseudomonas_fluorescens_PueA__AAC23718_	0.0618	0.084	1
Pseudomonas_fluorescens_PulA__AAF66684_	0.0515	0.0796	0.0771	1
Pseudomonas_fluorescens_PueB__AAY92474_	0.103	0.0929	0.0722	0.3104	1
LipIAF5-2__ACC95208_	0.1237	0.1548	0.1201	0.1103	0.1525	1
Thermobifida_alba_Cut1__ADV92525_	0.103	0.1681	0.1717	0.1374	0.1946	0.4885	1
Thermobifida_fusca_Cut1__AET05798_	0.1288	0.1858	0.1442	0.1159	0.1724	0.435	0.9122	1
LCC__AEV21261_	0.1185	0.1725	0.174	0.1535	0.1501	0.4334	0.561	0.5187	1
Thermobifida_halotolerans_Serine_hydrolase__AFA45122_	0.134	0.1637	0.187	0.1412	0.1832	0.4809	0.7366	0.7633	0.5763	1
Arthrobacter_sp._NylA__BAA05090_	0.0515	0.0796	0.0578	0.0487	0.0628	0.1623	0.229	0.1974	0.1945	0.2251	1
Saccharomonospora_viridis_Cutinase__BAO42836_	0.1134	0.1548	0.1381	0.125	0.1578	0.4177	0.6412	0.5986	0.5119	0.687	0.1842	1
Arthrobacter_sp._NylB__CAA24927_	0.0618	0.115	0.0484	0.051	0.0484	0.1136	0.1106	0.1159	0.1126	0.1145	0.0663	0.1118	1
Pseudomonas_fluorescens_StyA__CAB06823_	0.0618	0.084	0.9686	0.0795	0.0698	0.1168	0.1679	0.141	0.1638	0.1832	0.0578	0.1348	0.0433	1
Pseudomonas_fluorescens_StyB__CAB06824_	0.0235	0.047	0.1294	0.0764	0.0823	0.0823	0.1	0.1	0.1058	0.1117	0.047	0.1117	0.0235	0.1352	1
Pseudomonas_fluorescens_StyC__CAB06825_	0.0591	0.071	0.0769	0.0414	0.071	0.1301	0.142	0.1597	0.142	0.1479	0.0769	0.1242	0.0295	0.0769	0.0236	1
Pseudomonas_oleovorans_AHs__CAB54050_	0.0567	0.0575	0.0623	0.0673	0.0598	0.1428	0.1755	0.163	0.1535	0.187	0.0473	0.1447	0.0535	0.0573	0.0823	0.136	1
Thermobifida_fusca_Cut2__CBY05530_	0.1134	0.1725	0.1724	0.1302	0.1915	0.4904	0.9731	0.9272	0.5632	0.7432	0.2298	0.659	0.1111	0.1685	0.1	0.1479	0.1762	1
Oleispira_antarctica_LipA__CCK74972_	0.134	0.1504	0.1451	0.1161	0.1516	0.5616	0.4732	0.4096	0.4232	0.4809	0.1741	0.4078	0.129	0.1419	0.0705	0.1301	0.1483	0.475	1
Ideonella_sakaiensis_PETase__GAP38373_	0.1391	0.1637	0.1344	0.1103	0.1413	0.4896	0.5114	0.4758	0.4517	0.5	0.1827	0.431	0.1068	0.1172	0.1	0.1242	0.1448	0.5172	0.4965	1
Thermomonospora_curvata_triacylglycerol_lipase__WP_012851645_	0.1546	0.1681	0.1833	0.1245	0.1626	0.4671	0.5992	0.5743	0.5605	0.6335	0.1937	0.5882	0.1107	0.1764	0.1176	0.1183	0.1695	0.6053	0.474	0.4532	1
Vibrio_gazogenes_lipase__WP_021018894_	0.1288	0.1371	0.1111	0.1077	0.1649	0.5117	0.4847	0.4242	0.389	0.4541	0.1515	0.3905	0.0942	0.1111	0.1058	0.1183	0.1649	0.4904	0.5218	0.4655	0.4048	1
Arthrobacter_sp._NylD__WP_021472307_	0.0876	0.1017	0.0578	0.0376	0.0554	0.1493	0.2137	0.188	0.1843	0.1908	0.0753	0.1546	0.0433	0.0554	0.0705	0.1183	0.0399	0.2183	0.1193	0.1275	0.1487	0.1346	1
Polyangium_brachysporum_triacylglycerol_lipase__WP_047194864_	0.134	0.1504	0.1275	0.1073	0.1409	0.5	0.5267	0.4865	0.4505	0.519	0.1845	0.4597	0.1174	0.1174	0.0764	0.1124	0.1375	0.5249	0.5033	0.6413	0.4602	0.4713	0.1342	1
Arthrobacter_sp._NylE__WP_079941038_	0.0515	0.0973	0.0385	0.031	0.0326	0.1071	0.0992	0.0846	0.0955	0.0916	0.0391	0.0921	0.0561	0.0361	0.0529	0.0355	0.0299	0.0919	0.1032	0.0862	0.128	0.101	0.0288	0.0906	1
Ideonella_sakaiensis_MHETase__WP_082368715_	0.0876	0.0973	0.0626	0.0576	0.0677	0.1655	0.1984	0.1849	0.1535	0.187	0.0628	0.1875	0.0841	0.0578	0.0823	0.1005	0.0548	0.1992	0.1774	0.2	0.1833	0.1582	0.0576	0.1812	0.0347	1
Arthrobacter_sp._NylC__YP_001965068_	0.0567	0.0707	0.0732	0.0591	0.0676	0.1461	0.1984	0.1755	0.1604	0.187	0.0619	0.1414	0.045	0.0704	0.0705	0.0828	0.0619	0.1992	0.1516	0.1758	0.1418	0.1515	0.0816	0.1711	0.045	0.107	1
IDENTITY STATS min = 2.35 max = 97.31 mean = 19.8799145299145 stddev = 18.2650031759739	Humicola_insolens_cutinase__4OYY_	Fusarium_oxysporum_cutinase__5AJH_	Pseudomonas_fluorescens_PueA__AAC23718_	Pseudomonas_fluorescens_PulA__AAF66684_	Pseudomonas_fluorescens_PueB__AAY92474_	LipIAF5-2__ACC95208_	Thermobifida_alba_Cut1__ADV92525_	Thermobifida_fusca_Cut1__AET05798_	LCC__AEV21261_	Thermobifida_halotolerans_Serine_hydrolase__AFA45122_	Arthrobacter_sp._NylA__BAA05090_	Saccharomonospora_viridis_Cutinase__BAO42836_	Arthrobacter_sp._NylB__CAA24927_	Pseudomonas_fluorescens_StyA__CAB06823_	Pseudomonas_fluorescens_StyB__CAB06824_	Pseudomonas_fluorescens_StyC__CAB06825_	Pseudomonas_oleovorans_AHs__CAB54050_	Thermobifida_fusca_Cut2__CBY05530_	Oleispira_antarctica_LipA__CCK74972_	Ideonella_sakaiensis_PETase__GAP38373_	Thermomonospora_curvata_triacylglycerol_lipase__WP_012851645_	Vibrio_gazogenes_lipase__WP_021018894_	Arthrobacter_sp._NylD__WP_021472307_	Polyangium_brachysporum_triacylglycerol_lipase__WP_047194864_	Arthrobacter_sp._NylE__WP_079941038_	Ideonella_sakaiensis_MHETase__WP_082368715_	Arthrobacter_sp._NylC__YP_001965068_
SIMILARITY RESULTS
Humicola_insolens_cutinase__4OYY_	1
Fusarium_oxysporum_cutinase__5AJH_	0.6237	1
Pseudomonas_fluorescens_PueA__AAC23718_	0.103	0.1194	1
Pseudomonas_fluorescens_PulA__AAF66684_	0.0876	0.1061	0.1084	1
Pseudomonas_fluorescens_PueB__AAY92474_	0.1597	0.1327	0.1253	0.3858	1
LipIAF5-2__ACC95208_	0.1752	0.23	0.1785	0.1655	0.211	1
Thermobifida_alba_Cut1__ADV92525_	0.1597	0.2389	0.2519	0.1832	0.2519	0.5801	1
Thermobifida_fusca_Cut1__AET05798_	0.1855	0.2566	0.2163	0.1598	0.2257	0.5194	0.9236	1
LCC__AEV21261_	0.1855	0.2345	0.2559	0.2184	0.232	0.5187	0.6488	0.604	1
Thermobifida_halotolerans_Serine_hydrolase__AFA45122_	0.1855	0.2345	0.2519	0.1984	0.248	0.5648	0.7862	0.8129	0.645	1
Arthrobacter_sp._NylA__BAA05090_	0.0773	0.1238	0.0698	0.0687	0.0953	0.2207	0.3091	0.2633	0.2389	0.2977	1
Saccharomonospora_viridis_Cutinase__BAO42836_	0.1649	0.2256	0.2203	0.1809	0.2039	0.5	0.7061	0.6677	0.5767	0.7519	0.2565	1
Arthrobacter_sp._NylB__CAA24927_	0.1288	0.1592	0.0739	0.0867	0.0688	0.1623	0.1641	0.1724	0.1433	0.1603	0.0867	0.1546	1
Pseudomonas_fluorescens_StyA__CAB06823_	0.1082	0.1194	0.9734	0.1084	0.1228	0.1655	0.2442	0.21	0.2457	0.2442	0.0698	0.2105	0.0663	1
Pseudomonas_fluorescens_StyB__CAB06824_	0.0647	0.0941	0.2235	0.1352	0.1647	0.1352	0.1352	0.147	0.1411	0.1529	0.0823	0.1588	0.047	0.2176	1
Pseudomonas_fluorescens_StyC__CAB06825_	0.071	0.0769	0.1183	0.0769	0.1124	0.1656	0.1715	0.1834	0.1893	0.1775	0.1065	0.1715	0.0591	0.1124	0.0532	1
Pseudomonas_oleovorans_AHs__CAB54050_	0.0979	0.0973	0.1047	0.1047	0.0972	0.237	0.2519	0.2445	0.2457	0.2786	0.0922	0.2697	0.0918	0.0972	0.1294	0.2071	1
Thermobifida_fusca_Cut2__CBY05530_	0.1752	0.2522	0.2567	0.18	0.2528	0.59	0.977	0.9425	0.659	0.7969	0.3103	0.7203	0.1647	0.249	0.1411	0.1715	0.2528	1
Oleispira_antarctica_LipA__CCK74972_	0.1752	0.2212	0.2193	0.1806	0.2193	0.6558	0.5877	0.529	0.5358	0.5877	0.2354	0.5098	0.1741	0.2064	0.1294	0.1952	0.2129	0.5938	1
Ideonella_sakaiensis_PETase__GAP38373_	0.1855	0.23	0.1965	0.162	0.1965	0.5551	0.5992	0.5689	0.5482	0.5839	0.2517	0.5379	0.1482	0.1827	0.1823	0.1479	0.2137	0.6053	0.5689	1
Thermomonospora_curvata_triacylglycerol_lipase__WP_012851645_	0.2113	0.2477	0.2664	0.1764	0.2318	0.5536	0.6832	0.6539	0.6262	0.6946	0.2768	0.6574	0.1557	0.256	0.1588	0.1597	0.2456	0.6934	0.5709	0.5432	1
Vibrio_gazogenes_lipase__WP_021018894_	0.1649	0.2079	0.202	0.1717	0.2255	0.5892	0.5763	0.5151	0.5085	0.5534	0.2255	0.5117	0.138	0.1919	0.1588	0.1715	0.2457	0.5823	0.5892	0.5517	0.4982	1
Arthrobacter_sp._NylD__WP_021472307_	0.134	0.1725	0.0891	0.0687	0.0931	0.198	0.2786	0.2445	0.2525	0.2671	0.1152	0.2171	0.0714	0.0867	0.1058	0.142	0.0773	0.2873	0.1806	0.1793	0.2249	0.1952	1
Polyangium_brachysporum_triacylglycerol_lipase__WP_047194864_	0.1855	0.2168	0.2046	0.1711	0.208	0.5771	0.6259	0.5872	0.5358	0.5992	0.255	0.5536	0.1476	0.1912	0.147	0.1597	0.2348	0.6321	0.5906	0.7103	0.5709	0.5723	0.1879	1
Arthrobacter_sp._NylE__WP_079941038_	0.0876	0.1238	0.0626	0.0576	0.0521	0.1525	0.1488	0.1253	0.1296	0.1297	0.05	0.1282	0.0841	0.0578	0.0882	0.0887	0.0448	0.1455	0.1451	0.1241	0.1695	0.138	0.0465	0.1342	1
Ideonella_sakaiensis_MHETase__WP_082368715_	0.1546	0.146	0.1012	0.0909	0.1016	0.2207	0.2595	0.2476	0.2286	0.248	0.0993	0.273	0.1275	0.0987	0.1	0.1301	0.0947	0.2605	0.2451	0.262	0.2595	0.2222	0.1019	0.255	0.063	1
Arthrobacter_sp._NylC__YP_001965068_	0.1082	0.1194	0.1183	0.0816	0.1042	0.2012	0.2748	0.2539	0.232	0.2748	0.0985	0.2269	0.0873	0.1154	0.1117	0.1479	0.0985	0.2758	0.2354	0.231	0.2179	0.2121	0.1352	0.2248	0.0788	0.1577	1
SIMILARITY STATS min = 4.48 max = 100 mean = 28.5021399176955 stddev = 23.6855505621987	Humicola_insolens_cutinase__4OYY_	Fusarium_oxysporum_cutinase__5AJH_	Pseudomonas_fluorescens_PueA__AAC23718_	Pseudomonas_fluorescens_PulA__AAF66684_	Pseudomonas_fluorescens_PueB__AAY92474_	LipIAF5-2__ACC95208_	Thermobifida_alba_Cut1__ADV92525_	Thermobifida_fusca_Cut1__AET05798_	LCC__AEV21261_	Thermobifida_halotolerans_Serine_hydrolase__AFA45122_	Arthrobacter_sp._NylA__BAA05090_	Saccharomonospora_viridis_Cutinase__BAO42836_	Arthrobacter_sp._NylB__CAA24927_	Pseudomonas_fluorescens_StyA__CAB06823_	Pseudomonas_fluorescens_StyB__CAB06824_	Pseudomonas_fluorescens_StyC__CAB06825_	Pseudomonas_oleovorans_AHs__CAB54050_	Thermobifida_fusca_Cut2__CBY05530_	Oleispira_antarctica_LipA__CCK74972_	Ideonella_sakaiensis_PETase__GAP38373_	Thermomonospora_curvata_triacylglycerol_lipase__WP_012851645_	Vibrio_gazogenes_lipase__WP_021018894_	Arthrobacter_sp._NylD__WP_021472307_	Polyangium_brachysporum_triacylglycerol_lipase__WP_047194864_	Arthrobacter_sp._NylE__WP_079941038_	Ideonella_sakaiensis_MHETase__WP_082368715_	Arthrobacter_sp._NylC__YP_001965068_
